# Supplementary material for: The Need for Standardization in Next-Generation Sequencing Studies for Classic Hodgkin Lymphoma: A Systematic Review
Source: Diagnostics (Basel). 2022 Apr 12;12(4):963. doi: 10.3390/diagnostics12040963 (PMC9027849; doi:10.3390/diagnostics12040963)
Supplement: Supplementary file 1 [file diagnostics-12-00963-s001.zip]

Archive with 1 entries (1 files):
- diagnostics-1658875-supplementary.pdf
